# Supplementary material for: Activatable nanoflytrap achieves synergistic “Capture-Block-Regulate” therapy of pancreatic ductal adenocarcinoma
Source: J Nanobiotechnology. 2026 Apr 21;24:534. doi: 10.1186/s12951-026-04420-3 (PMC13244865; doi:10.1186/s12951-026-04420-3)
Supplement: Supplementary file 1 — Supplementary Material 1 [file 12951_2026_4420_MOESM1_ESM.xlsx]

## Sheet: Sheet1
gene_id	gene_name	EntrezID	transcript_id	GO	KEGG	KO_ENTRY	EC	TF_Family	Description	trans_type	Reactome	FPKM.C1	FPKM.C2	FPKM.C3	FPKM.C6	FPKM.D1	FPKM.D2	FPKM.D3	FPKM.D6	fc	log2(fc)	pval	qval	regulation	significant
ENSMUSG00000121735	ENSMUSG00000121735		ENSMUST00000202846	NA	NA	NA	NA	NA	novel transcript	lncRNA	NA	0	0	0	0	0	1.28885	0	0	0.000310355	-11.6538	1.00644e-14	3.39655e-10	down	yes
ENSMUSG00000116207	Nnt	18115	ENSMUST00000223268	GO:0016020(membrane);GO:0016491(oxidoreductase activity)	NA	NA	NA	NA	nicotinamide nucleotide transhydrogenase [Source:MGI Symbol;Acc:MGI:109279]	protein_coding	NA	0	0	7.66607	0	0	0	0	0	19165.2	14.2262	2.82785e-13	4.77171e-09	up	yes
ENSMUSG00000108022	Gm7298	640530	ENSMUST00000204124	GO:0002020(protease binding);GO:0004866(endopeptidase inhibitor activity);GO:0004867(serine-type endopeptidase inhibitor activity);GO:0005576(extracellular region);GO:0005615(extracellular space);GO:0030414(peptidase inhibitor activity)	NA	NA	NA	NA	predicted gene 7298 [Source:MGI Symbol;Acc:MGI:3648717]	protein_coding	NA	0	0	0	0	1.00914	0	0	0.017629	0.00038957	-11.3258	1.2669e-11	1.42518e-07	down	yes
ENSMUSG00000042157	Sprr2i	20763	ENSMUST00000047264	GO:0001533(cornified envelope);GO:0005576(extracellular region);GO:0005737(cytoplasm);GO:0008289(lipid binding);GO:0008544(epidermis development);GO:0030141(secretory granule);GO:0030216(keratinocyte differentiation);GO:0030280(structural constituent of skin epidermis);GO:0031424(keratinization)	NA	NA	NA	NA	small proline-rich protein 2I [Source:MGI Symbol;Acc:MGI:1330309]	protein_coding	NA	0	0	0	0	5.99491	0	0	0	6.67232e-05	-13.8715	2.77231e-11	2.339e-07	down	yes
ENSMUSG00000091228	Nme1nme2		ENSMUST00000170303	GO:0000166(nucleotide binding);GO:0004550(nucleoside diphosphate kinase activity);GO:0005524(ATP binding);GO:0005737(cytoplasm);GO:0006183(GTP biosynthetic process);GO:0006228(UTP biosynthetic process);GO:0006241(CTP biosynthetic process);GO:0016301(kinase activity);GO:0016310(phosphorylation);GO:0016740(transferase activity)	NA	NA	NA	NA	NME/NM23 nucleoside diphosphate kinase 1 and 2 readthrough [Source:MGI Symbol;Acc:MGI:5141855]	protein_coding	NA	0	0	0	0	0	0	2.64307	0	0.000151339	-12.6899	5.45723e-11	2.82854e-07	down	yes
ENSMUSG00000121390	Gm9696	676914	ENSMUST00000094227	NA	NA	NA	NA	NA	arylacetamide deacetylase-like 2 pseudogene [Source:NCBI gene (formerly Entrezgene);Acc:676914]	lncRNA	NA	0	0	0	0	0.910239	0	0	0	0.000439445	-11.152	5.66318e-11	2.82854e-07	down	yes
ENSMUSG00000092412	Gm20507		ENSMUST00000163245	NA	NA	NA	NA	NA	predicted gene 20507 [Source:MGI Symbol;Acc:MGI:5141972]	lncRNA	NA	0	0	0	0	0	0	0	1.03017	0.000388284	-11.3306	5.86695e-11	2.82854e-07	down	yes
ENSMUSG00000121673	ENSMUSG00000121673		ENSMUST00000201946	NA	NA	NA	NA	NA	novel transcript	lncRNA	NA	0	0	0	0	0	0	0	2.53545	0.000157763	-12.63	1.37019e-10	5.21716e-07	down	yes
ENSMUSG00000078504	Aadacl4fm5	329993	ENSMUST00000105746	GO:0005575(cellular_component);GO:0016020(membrane);GO:0016787(hydrolase activity)	NA	K14351	EC:3.1.1.-	NA	AADACL4 family member 5 [Source:MGI Symbol;Acc:MGI:2685284]	protein_coding	NA	0	0	0	0	1.34584	0	0	0	0.000297211	-11.7162	1.50488e-10	5.21716e-07	down	yes
ENSMUSG00000064224	Gsdma3	450219	ENSMUST00000107508;ENSMUST00000073295	GO:0001786(phosphatidylserine binding);GO:0001942(hair follicle development);GO:0001949(sebaceous gland cell differentiation);GO:0005546(phosphatidylinositol-4,5-bisphosphate binding);GO:0005634(nucleus);GO:0005737(cytoplasm);GO:0005739(mitochondrion);GO:0005829(cytosol);GO:0005886(plasma membrane);GO:0012501(programmed cell death);GO:0016020(membrane);GO:0022829(wide pore channel activity);GO:00…	NA	K22141	NA	NA	gasdermin A3 [Source:MGI Symbol;Acc:MGI:3044668]	protein_coding	NA	0	0	0	0	1.17966	0	0	0	0.00033908	-11.5261	1.54592e-10	5.21716e-07	down	yes
ENSMUSG00000039775	Defb3	27358	ENSMUST00000033852	GO:0005546(phosphatidylinositol-4,5-bisphosphate binding);GO:0005576(extracellular region);GO:0005615(extracellular space);GO:0006952(defense response);GO:0031731(CCR6 chemokine receptor binding);GO:0042056(chemoattractant activity);GO:0042742(defense response to bacterium);GO:0050918(positive chemotaxis);GO:0060326(cell chemotaxis)	04621(NOD-like receptor signaling pathway);04657(IL-17 signaling pathway);05150(Staphylococcus aureus infection)	K21100	NA	NA	defensin beta 3 [Source:MGI Symbol;Acc:MGI:1351612]	protein_coding	NA	0	0	0	0	6.43959	0	0	0	6.21158e-05	-13.9747	1.85472e-10	5.69027e-07	down	yes
ENSMUSG00000070719	Pla2g4d	78390	ENSMUST00000094665	GO:0004620(phospholipase activity);GO:0004623(phospholipase A2 activity);GO:0005509(calcium ion binding);GO:0005544(calcium-dependent phospholipid binding);GO:0005737(cytoplasm);GO:0005829(cytosol);GO:0006629(lipid metabolic process);GO:0006631(fatty acid metabolic process);GO:0009395(phospholipid catabolic process);GO:0016020(membrane);GO:0016042(lipid catabolic process);GO:0016787(hydrolase act…	00564(Glycerophospholipid metabolism);00565(Ether lipid metabolism);00590(Arachidonic acid metabolism);00591(Linoleic acid metabolism);00592(alpha-Linolenic acid metabolism);04010(MAPK signaling pathway);04014(Ras signaling pathway);04072(Phospholipase D signaling pathway);04217(Necroptosis);04270(Vascular smooth muscle contraction);04370(VEGF signaling pathway);04611(Platelet activation);04664(F…	K16342	EC:3.1.1.4	NA	phospholipase A2, group IVD [Source:MGI Symbol;Acc:MGI:1925640]	protein_coding	R-MMU-1482604(PA is hydrolyzed to 1-acyl LPA by PLA2[1] (OM));R-MMU-1482612(2-acyl LPC is hydrolyzed to GPCho by PLA2[8]);R-MMU-1482656(PA is hydrolysed to 1-acyl LPA by PLA2[1]);R-MMU-1482685(1-acyl LPC is hydrolyzed to GPCho by PLA2[8]);R-MMU-1482745(PG is hydrolyzed to 1-acyl LPG by PLA2G4B (IM));R-MMU-1482771(PS is hydrolyzed to 1-acyl LPS by PLA2[9]);R-MMU-1482825(PI is hydrolyzed to 1-acyl …	0	0	0	0	0.376647	0	0	0	0.001062	-9.879	3.58188e-10	1.00734e-06	down	yes
ENSMUSG00000096688	Mup17	100039206	ENSMUST00000107484	GO:0003674(molecular_function);GO:0005549(odorant binding);GO:0005550(pheromone binding);GO:0005576(extracellular region);GO:0005615(extracellular space);GO:0008150(biological_process);GO:0036094(small molecule binding)	NA	NA	NA	NA	major urinary protein 17 [Source:MGI Symbol;Acc:MGI:3705217]	protein_coding	NA	0	0	0	1.9055	0	0	0	0	4763.74	12.2179	6.01411e-10	1.56126e-06	up	yes
ENSMUSG00000047793	Sned1	208777	ENSMUST00000062202;ENSMUST00000168122;ENSMUST00000172289;ENSMUST00000165843;ENSMUST00000163688;ENSMUST00000165883	GO:0005509(calcium ion binding);GO:0005515(protein binding);GO:0007160(cell-matrix adhesion);GO:0031012(extracellular matrix);GO:0071944(cell periphery);GO:0071944(cell periphery)	NA	K24470	NA	NA	sushi, nidogen and EGF-like domains 1 [Source:MGI Symbol;Acc:MGI:3045960]	protein_coding;retained_intron;protein_coding_CDS_not_defined	NA	19.8616	21.1959	12.3287	4.87877	2.73937	2.52711	3.66439	3.96653	4.51757	2.17555	3.52571e-09	8.49898e-06	up	yes
ENSMUSG00000047428	Dlk2	106565	ENSMUST00000166617;ENSMUST00000170271;ENSMUST00000061722	GO:0005112(Notch binding);GO:0005509(calcium ion binding);GO:0005515(protein binding);GO:0008593(regulation of Notch signaling pathway);GO:0016020(membrane);GO:0042802(identical protein binding);GO:0045595(regulation of cell differentiation);GO:0045598(regulation of fat cell differentiation);GO:0045746(negative regulation of Notch signaling pathway);GO:0045746(negative regulation of Notch signali…	NA	K24462	NA	NA	delta like non-canonical Notch ligand 2 [Source:MGI Symbol;Acc:MGI:2146838]	protein_coding	NA	0.673581	0.504233	0.5223	0.724135	1.82672	1.55928	1.73222	1.54573	0.363786	-1.45884	7.13041e-09	1.60425e-05	down	yes
ENSMUSG00000121644	ENSMUSG00000121644		ENSMUST00000077208	NA	NA	NA	NA	NA	novel transcript	lncRNA	NA	21.5528	62.2015	38.5226	35.2417	16.8971	9.3013	7.54286	11.8682	3.45364	1.78812	6.62932e-08	0.000139829	up	yes
ENSMUSG00000121382	ENSMUSG00000121382		ENSMUST00000203403	NA	NA	NA	NA	NA	novel transcript	lncRNA	NA	0.617764	0.465344	1.13889	1.62951	4.2042	4.05702	2.57042	7.54184	0.209623	-2.25413	7.05253e-08	0.000140005	down	yes
ENSMUSG00000120469	Gm56700		ENSMUST00000243552	NA	NA	NA	NA	NA	predicted gene, 56700 [Source:MGI Symbol;Acc:MGI:7337314]	lncRNA	NA	0.081716	0	0.066229	0.243639	1.57364	0.82533	0.949956	1.73392	0.0770402	-3.69824	1.02588e-07	0.000192342	down	yes
ENSMUSG00000049791	Fzd4	14366	ENSMUST00000058755	GO:0001525(angiogenesis);GO:0001540(amyloid-beta binding);GO:0001553(luteinization);GO:0001568(blood vessel development);GO:0001570(vasculogenesis);GO:0001666(response to hypoxia);GO:0004888(transmembrane signaling receptor activity);GO:0004896(cytokine receptor activity);GO:0004930(G protein-coupled receptor activity);GO:0005515(protein binding);GO:0005886(plasma membrane);GO:0005911(cell-cell j…	04150(mTOR signaling pathway);04310(Wnt signaling pathway);04390(Hippo signaling pathway);04550(Signaling pathways regulating pluripotency of stem cells);04916(Melanogenesis);04934(Cushing syndrome);05010(Alzheimer disease);05022(Pathways of neurodegeneration - multiple diseases);05165(Human papillomavirus infection);05200(Pathways in cancer);05205(Proteoglycans in cancer);05217(Basal cell carcin…	K02354	NA	NA	frizzled class receptor 4 [Source:MGI Symbol;Acc:MGI:108520]	protein_coding	R-MMU-3965444(WNT:FZD complex promotes G-protein nucleotide exchange);R-MMU-3965447(G-protein subunits dissociate from WNT:FZD complex);R-MMU-4641236(USP8 deubiquitinates FZD to potentiate WNT signaling);R-MMU-4641249(ZNRF3,RNF43 binds the FZD:LRP5/6 receptor complex);R-MMU-4641253(ZNRF3 ubiquitinates FZD to promote its downregulation);R-MMU-5099886(WNT5A binding to FZD promotes PRICKLE1 degradat…	4.56204	3.77032	2.74975	3.1088	1.55099	1.7096	1.87234	2.04253	1.9777	0.983825	9.93378e-07	0.00176445	up	yes
ENSMUSG00000024891	Slc29a2	13340	ENSMUST00000237267;ENSMUST00000236152;ENSMUST00000237371;ENSMUST00000025826;ENSMUST00000235933	GO:0001504(neurotransmitter uptake);GO:0005326(neurotransmitter transmembrane transporter activity);GO:0005337(nucleoside transmembrane transporter activity);GO:0005634(nucleus);GO:0005886(plasma membrane);GO:0006836(neurotransmitter transport);GO:0015205(nucleobase transmembrane transporter activity);GO:0015207(adenine transmembrane transporter activity);GO:0015208(guanine transmembrane transpor…	05034(Alcoholism);05034(Alcoholism)	K15014	NA	NA	solute carrier family 29 (nucleoside transporters), member 2 [Source:MGI Symbol;Acc:MGI:1345278]	retained_intron;protein_coding	R-MMU-109527(Equilibrative transport (import) of nucleosides and free bases by solute carrier family 29 (nucleoside transporters), member 2);R-MMU-109529(Equilibrative transport (export) of nucleosides and free bases by solute carrier family 29 (nucleoside transporters), member 2);R-MMU-109534(Equilibrative transport (export) of nucleosides and free bases by solute carrier family 29 (nucleoside t…	3.63561	3.04416	3.2688	3.67403	6.28513	5.1741	6.05667	5.88144	0.582229	-0.780343	1.49436e-06	0.00241455	down	yes
ENSMUSG00000009614	Sardh	192166	ENSMUST00000102886;ENSMUST00000127805;ENSMUST00000144448;ENSMUST00000147089;ENSMUST00000142136;ENSMUST00000091224	GO:0005515(protein binding);GO:0005542(folic acid binding);GO:0005737(cytoplasm);GO:0005739(mitochondrion);GO:0005759(mitochondrial matrix);GO:0008480(sarcosine dehydrogenase activity);GO:0016491(oxidoreductase activity);GO:0035999(tetrahydrofolate interconversion);GO:0050660(flavin adenine dinucleotide binding);GO:1901053(sarcosine catabolic process);GO:1901053(sarcosine catabolic process)	00260(Glycine, serine and threonine metabolism);00260(Glycine, serine and threonine metabolism)	K00314	EC:1.5.8.3	NA	sarcosine dehydrogenase [Source:MGI Symbol;Acc:MGI:2183102]	protein_coding;retained_intron;protein_coding_CDS_not_defined	R-MMU-6797913(SARDH:FAD oxidatively demethylates SARC to Gly)	2.10438	2.12651	2.70772	1.67673	0.635374	1.11637	1.02516	0.940935	2.3173	1.21244	1.50248e-06	0.00241455	up	yes
ENSMUSG00000089727	Klra8	16639	ENSMUST00000014476	GO:0005515(protein binding);GO:0005886(plasma membrane);GO:0007155(cell adhesion);GO:0009615(response to virus);GO:0009986(cell surface);GO:0016020(membrane);GO:0030246(carbohydrate binding)	04650(Natural killer cell mediated cytotoxicity)	K24239	NA	NA	killer cell lectin-like receptor, subfamily A, member 8 [Source:MGI Symbol;Acc:MGI:102968]	protein_coding	NA	0.389296	0.06475	0.146535	0.52815	0	0	0	0	2821.83	11.4624	2.12288e-06	0.00325649	up	yes
ENSMUSG00000059775	Rps26-ps1	100042812	ENSMUST00000212102	NA	NA	NA	NA	NA	ribosomal protein S26, pseudogene 1 [Source:MGI Symbol;Acc:MGI:3704322]	transcribed_processed_pseudogene	NA	11.6595	39.5261	26.6218	23.2888	10.5131	8.094	7.84312	8.98161	2.85326	1.51261	4.32617e-06	0.00634781	up	yes
ENSMUSG00000032198	Dock6	319899	ENSMUST00000217336;ENSMUST00000215729;ENSMUST00000217310;ENSMUST00000034728;ENSMUST00000213296;ENSMUST00000213775;ENSMUST00000217515;ENSMUST00000216626	GO:0005085(guanyl-nucleotide exchange factor activity);GO:0005737(cytoplasm);GO:0005829(cytosol);GO:0007264(small GTPase mediated signal transduction);GO:0048471(perinuclear region of cytoplasm);GO:0048471(perinuclear region of cytoplasm)	NA	K21852	NA	NA	dedicator of cytokinesis 6 [Source:MGI Symbol;Acc:MGI:1914789]	protein_coding;nonsense_mediated_decay;protein_coding_CDS_not_defined;retained_intron	R-MMU-1011598(DOCKs bind to RhoGEFs);R-MMU-9013143(RAC1 GEFs activate RAC1);R-MMU-9013159(CDC42 GEFs activate CDC42)	8.51454	7.10671	6.74003	8.30053	4.64063	5.22753	5.07741	4.07496	1.61204	0.688885	8.17173e-06	0.0114908	up	yes
ENSMUSG00000038188	Scarf1	380713	ENSMUST00000123819;ENSMUST00000042808;ENSMUST00000118243	GO:0005044(scavenger receptor activity);GO:0005515(protein binding);GO:0005886(plasma membrane);GO:0006897(endocytosis);GO:0007155(cell adhesion);GO:0007157(heterophilic cell-cell adhesion via plasma membrane cell adhesion molecules);GO:0010976(positive regulation of neuron projection development);GO:0016020(membrane);GO:0016322(neuron remodeling);GO:0016358(dendrite development);GO:0030169(low-d…	04148(Efferocytosis);04148(Efferocytosis)	K24318	NA	NA	scavenger receptor class F, member 1 [Source:MGI Symbol;Acc:MGI:2449455]	nonsense_mediated_decay;protein_coding	R-MMU-3221864(Scarf1 (Srec-I) binds ligands)	2.40719	2.60611	1.66063	2.58203	1.3635	1.01259	1.28761	1.15509	1.9208	0.94171	8.56287e-06	0.0115592	up	yes
ENSMUSG00000106549	Gm42653		ENSMUST00000200644	NA	NA	NA	NA	NA	predicted gene 42653 [Source:MGI Symbol;Acc:MGI:5662790]	TEC	NA	0.062524	0.013875	0.179836	0.142491	0.67499	0.442232	0.405817	1.30997	0.140743	-2.82887	1.00286e-05	0.0130172	down	yes
ENSMUSG00000073418	C4b	12268	ENSMUST00000069507;ENSMUST00000173669;ENSMUST00000173057	GO:0001848(complement binding);GO:0001849(complement component C1q complex binding);GO:0002376(immune system process);GO:0004866(endopeptidase inhibitor activity);GO:0005515(protein binding);GO:0005576(extracellular region);GO:0005615(extracellular space);GO:0006954(inflammatory response);GO:0006956(complement activation);GO:0006958(complement activation, classical pathway);GO:0016064(immunoglobu…	04610(Complement and coagulation cascades);04936(Alcoholic liver disease);05133(Pertussis);05150(Staphylococcus aureus infection);05171(Coronavirus disease - COVID-19);05322(Systemic lupus erythematosus);05322(Systemic lupus erythematosus)	K03989	NA	NA	complement C4B (Chido blood group) [Source:MGI Symbol;Acc:MGI:88228]	protein_coding;retained_intron;nonsense_mediated_decay	R-MMU-166753(Conversion of C4 into C4a and C4b);R-MMU-166795(Formation of Classical C3 convertase (C4b:C2a complex));R-MMU-166817(Cleavage of C3 by C3 convertases);R-MMU-173636(Formation of classic pathway C5 convertase);R-MMU-173680(Activation of C5);R-MMU-2855047(Hydrolysis of internal thioester in C4b);R-MMU-8951486(CD46 binds C4b);R-MMU-8952289(FAM20C phosphorylates FAM20C substrates);R-MMU-9…	18.184	16.6326	32.5732	27.0312	12.5396	7.05587	10.7675	13.5003	2.15262	1.10609	2.62581e-05	0.0328207	up	yes
ENSMUSG00000054404	Slfn5	327978	ENSMUST00000067443;ENSMUST00000108157;ENSMUST00000108158;ENSMUST00000150687	GO:0000166(nucleotide binding);GO:0005524(ATP binding);GO:0005634(nucleus);GO:0030154(cell differentiation);GO:0030154(cell differentiation)	NA	NA	NA	NA	schlafen 5 [Source:MGI Symbol;Acc:MGI:1329004]	protein_coding;protein_coding_CDS_not_defined	NA	5.71753	4.49912	5.25307	4.40463	3.14737	2.86982	3.24594	3.58955	1.54632	0.628839	3.04722e-05	0.0356815	up	yes
ENSMUSG00000084989	Crocc2	381284	ENSMUST00000138595	GO:0003674(molecular_function);GO:0005575(cellular_component);GO:0005813(centrosome);GO:0005814(centriole);GO:0008150(biological_process)	NA	NA	NA	NA	ciliary rootlet coiled-coil, rootletin family member 2 [Source:MGI Symbol;Acc:MGI:3045962]	protein_coding	NA	2.40823	0.32997	0.216492	0.587624	0.205949	0.124204	0.199976	0.086175	5.74767	2.52298	3.06615e-05	0.0356815	up	yes
ENSMUSG00000035200	Chrnb4	108015	ENSMUST00000034854	GO:0004888(transmembrane signaling receptor activity);GO:0005216(ion channel activity);GO:0005230(extracellular ligand-gated ion channel activity);GO:0005886(plasma membrane);GO:0005892(acetylcholine-gated channel complex);GO:0006811(ion transport);GO:0006939(smooth muscle contraction);GO:0006940(regulation of smooth muscle contraction);GO:0007165(signal transduction);GO:0007271(synaptic transmis…	04080(Neuroactive ligand-receptor interaction);04725(Cholinergic synapse);05207(Chemical carcinogenesis - receptor activation)	K04815	NA	NA	cholinergic receptor, nicotinic, beta polypeptide 4 [Source:MGI Symbol;Acc:MGI:87892]	protein_coding	R-MMU-622325(Activation of highly sodium permeable postsynaptic nicotinic acetylcholine receptors);R-MMU-622326(Activation of highly calcium permeable nicotinic acetylcholine receptors);R-MMU-629588(Binding of acetylcholine to highly sodium permeable postsynaptic acetylcholine receptors);R-MMU-629595(Activation of highly calcium permeable postsynaptic nicotinic acetylcholine receptors);R-MMU-6295…	0.055583	0.017713	0.096635	0.22329	0.574765	0.600925	0.386222	0.653533	0.177491	-2.49418	3.87694e-05	0.0417914	down	yes
ENSMUSG00000066361	Serpina3c	16625	ENSMUST00000085050	GO:0004867(serine-type endopeptidase inhibitor activity);GO:0005576(extracellular region);GO:0005615(extracellular space);GO:0030414(peptidase inhibitor activity);GO:0034097(response to cytokine);GO:0043434(response to peptide hormone)	NA	K04525	NA	NA	serine (or cysteine) peptidase inhibitor, clade A, member 3C [Source:MGI Symbol;Acc:MGI:102848]	protein_coding	NA	0	0	0	0	0.233767	0.119859	0	0.342436	0.000574661	-10.765	3.90196e-05	0.0417914	down	yes
ENSMUSG00000038175	Mylip	218203	ENSMUST00000038275;ENSMUST00000222178	GO:0004842(ubiquitin-protein transferase activity);GO:0005737(cytoplasm);GO:0005856(cytoskeleton);GO:0005886(plasma membrane);GO:0006511(ubiquitin-dependent protein catabolic process);GO:0007399(nervous system development);GO:0008092(cytoskeletal protein binding);GO:0010977(negative regulation of neuron projection development);GO:0010989(negative regulation of low-density lipoprotein particle cle…	04979(Cholesterol metabolism);04979(Cholesterol metabolism)	K10637	EC:2.3.2.27	NA	myosin regulatory light chain interacting protein [Source:MGI Symbol;Acc:MGI:2388271]	protein_coding	R-MMU-8854628(MYLIP dimer ubiquitinates VLDLR on Lys-839);R-MMU-983140(Transfer of Ub from E2 to substrate and release of E2);R-MMU-983147(Release of E3 from polyubiquitinated substrate);R-MMU-983156(Polyubiquitination of substrate);R-MMU-983157(Interaction of E3 with substrate and E2-Ub complex)	8.84827	9.56343	6.46155	7.23794	5.10172	4.68559	5.43497	4.31429	1.64364	0.716899	3.96268e-05	0.0417914	up	yes
ENSMUSG00000062328	Rpl17	319195	ENSMUST00000079716;ENSMUST00000237431	GO:0002181(cytoplasmic translation);GO:0003735(structural constituent of ribosome);GO:0005515(protein binding);GO:0005737(cytoplasm);GO:0005829(cytosol);GO:0005840(ribosome);GO:0006412(translation);GO:0015934(large ribosomal subunit);GO:0022625(cytosolic large ribosomal subunit);GO:0022626(cytosolic ribosome);GO:0031672(A band);GO:0045202(synapse);GO:0070180(large ribosomal subunit rRNA binding);…	03010(Ribosome);05171(Coronavirus disease - COVID-19);05171(Coronavirus disease - COVID-19)	K02880	NA	NA	ribosomal protein L17 [Source:MGI Symbol;Acc:MGI:2448270]	protein_coding	R-MMU-156826(Dissociation of L13a from the 60s ribosomal subunit);R-MMU-1799332(Nascent polypeptide:mRNA:ribosome complex binds signal recognition particle (SRP));R-MMU-6791218(12S pre-rRNA is nucleolytically processed to yield 5.8S rRNA);R-MMU-72671(eIF5B:GTP is hydrolyzed and released);R-MMU-72672(The 60S subunit joins the translation initiation complex );R-MMU-72673(Release of 40S and 60S subu…	78.8401	96.6488	122.994	83.1634	674.795	233.235	197.605	142.079	0.305877	-1.70898	4.43628e-05	0.0453684	down	yes
ENSMUSG00000037624	Kcnk2	16526	ENSMUST00000079451;ENSMUST00000193686;ENSMUST00000192723	GO:0003231(cardiac ventricle development);GO:0005249(voltage-gated potassium channel activity);GO:0005267(potassium channel activity);GO:0005515(protein binding);GO:0005783(endoplasmic reticulum);GO:0005886(plasma membrane);GO:0006811(ion transport);GO:0006813(potassium ion transport);GO:0007186(G protein-coupled receptor signaling pathway);GO:0007613(memory);GO:0008076(voltage-gated potassium ch…	04024(cAMP signaling pathway);04261(Adrenergic signaling in cardiomyocytes);04927(Cortisol synthesis and secretion);04934(Cushing syndrome);04971(Gastric acid secretion);04971(Gastric acid secretion)	K04913	NA	NA	potassium channel, subfamily K, member 2 [Source:MGI Symbol;Acc:MGI:109366]	protein_coding;protein_coding_CDS_not_defined	R-MMU-1296348(Activation of TWIK-related K+ channel (TREK));R-MMU-5578910(KCNK dimers transport K+ from cytosol to extracellular region)	6.28434	4.42434	6.62015	5.53117	9.93738	11.4458	8.46557	11.583	0.551752	-0.857909	4.90078e-05	0.0486446	down	yes
ENSMUSG00000025810	Nrp1	18186	ENSMUST00000026917;ENSMUST00000212933;ENSMUST00000212833;ENSMUST00000212746	GO:0001525(angiogenesis);GO:0001569(branching involved in blood vessel morphogenesis);GO:0001570(vasculogenesis);GO:0001755(neural crest cell migration);GO:0001764(neuron migration);GO:0002040(sprouting angiogenesis);GO:0002042(cell migration involved in sprouting angiogenesis);GO:0003148(outflow tract septum morphogenesis);GO:0005021(vascular endothelial growth factor receptor activity);GO:00050…	04360(Axon guidance);05166(Human T-cell leukemia virus 1 infection);05171(Coronavirus disease - COVID-19);05171(Coronavirus disease - COVID-19)	K06724	NA	NA	neuropilin 1 [Source:MGI Symbol;Acc:MGI:106206]	protein_coding;retained_intron	R-MMU-195408(NRP-1 forms a ternary complex with VEGF165 and VEGFR1);R-MMU-374669(L1 binds NRP1);R-MMU-399930(Activation of PAK by Rac1);R-MMU-399933(Sema3A binds Nrp-1 bound to PlexinA);R-MMU-399939(Autophosphorylation of PAK);R-MMU-399944(Phosphorylation of CRMPs by Cdk5);R-MMU-399947(Tyrosine phosphorylation of CRMPs by Fes);R-MMU-399951(Phosphorylation of CRMPs by GSK3beta);R-MMU-399952(Phosph…	7.2056	8.49117	6.82445	7.54189	2.75694	4.59693	4.77942	4.40288	1.81802	0.862369	5.62516e-05	0.0542394	up	yes
ENSMUSG00000103182	Gm37091		ENSMUST00000195455	NA	NA	NA	NA	NA	predicted gene, 37091 [Source:MGI Symbol;Acc:MGI:5610319]	TEC	NA	0.079415	0.089211	0.171408	0.144193	0.514997	0.515399	0.263262	1.0183	0.209444	-2.25536	5.88825e-05	0.0551991	down	yes
ENSMUSG00000002885	Adgre5	26364	ENSMUST00000075843;ENSMUST00000109802;ENSMUST00000154075;ENSMUST00000139797;ENSMUST00000002964;ENSMUST00000140606;ENSMUST00000149368	GO:0004888(transmembrane signaling receptor activity);GO:0004930(G protein-coupled receptor activity);GO:0005509(calcium ion binding);GO:0005886(plasma membrane);GO:0007165(signal transduction);GO:0007166(cell surface receptor signaling pathway);GO:0007186(G protein-coupled receptor signaling pathway);GO:0016020(membrane);GO:0016020(membrane)	NA	K08446	NA	NA	adhesion G protein-coupled receptor E5 [Source:MGI Symbol;Acc:MGI:1347095]	protein_coding;retained_intron;nonsense_mediated_decay	R-MMU-444773(EGF-TM7 receptors bind chondroitin sulphate);R-MMU-6798743(Exocytosis of secretory granule membrane proteins);R-MMU-879674(CD97 binds CD55)	13.668	13.1409	12.1653	11.0035	9.87998	6.98836	8.78585	7.66428	1.5	0.584962	6.82524e-05	0.0622536	up	yes
ENSMUSG00000097785	B230217O12Rik	320879	ENSMUST00000241582;ENSMUST00000235159;ENSMUST00000244311;ENSMUST00000181921	NA	NA	NA	NA	NA	RIKEN cDNA B230217O12 gene [Source:MGI Symbol;Acc:MGI:2444948]	lncRNA	NA	0.820938	0.590801	0.733905	0.659216	1.30684	1.24525	1.18937	1.64332	0.520887	-0.940959	7.47186e-05	0.066358	down	yes
ENSMUSG00000037820	Tgm2	21817	ENSMUST00000103122;ENSMUST00000140923;ENSMUST00000152690	GO:0000166(nucleotide binding);GO:0000785(chromatin);GO:0000786(nucleosome);GO:0001974(blood vessel remodeling);GO:0003810(protein-glutamine gamma-glutamyltransferase activity);GO:0005509(calcium ion binding);GO:0005525(GTP binding);GO:0005576(extracellular region);GO:0005634(nucleus);GO:0005694(chromosome);GO:0005737(cytoplasm);GO:0005739(mitochondrion);GO:0005783(endoplasmic reticulum);GO:00058…	05016(Huntington disease);05016(Huntington disease)	K05625	EC:2.3.2.13	NA	transglutaminase 2, C polypeptide [Source:MGI Symbol;Acc:MGI:98731]	protein_coding;retained_intron;protein_coding_CDS_not_defined	NA	53.807	63.7088	68.2913	77.8097	18.4843	24.9056	25.7438	50.1032	2.21087	1.14461	7.74357e-05	0.0670077	up	yes
ENSMUSG00000003617	Cp	12870	ENSMUST00000108325;ENSMUST00000129135;ENSMUST00000091309;ENSMUST00000150264;ENSMUST00000108328;ENSMUST00000174803;ENSMUST00000128615;ENSMUST00000003714;ENSMUST00000108329;ENSMUST00000172860;ENSMUST00000131811;ENSMUST00000173848;ENSMUST00000173779;ENSMUST00000131454;ENSMUST00000125994;ENSMUST00000172605	GO:0004322(ferroxidase activity);GO:0004602(glutathione peroxidase activity);GO:0005507(copper ion binding);GO:0005576(extracellular region);GO:0005615(extracellular space);GO:0005886(plasma membrane);GO:0006811(ion transport);GO:0006825(copper ion transport);GO:0006826(iron ion transport);GO:0006878(cellular copper ion homeostasis);GO:0006879(cellular iron ion homeostasis);GO:0009986(cell surfac…	00860(Porphyrin metabolism);04216(Ferroptosis);04216(Ferroptosis)	K13624	EC:1.16.3.1	NA	ceruloplasmin [Source:MGI Symbol;Acc:MGI:88476]	protein_coding;retained_intron;nonsense_mediated_decay	R-MMU-8952289(FAM20C phosphorylates FAM20C substrates);R-MMU-904830(SLC40A1:CP:6Cu2+ transports Fe2+ from cytosol to extracellular region);R-MMU-917891(SLC40A1:CP:6Cu2+ oxidises Fe2+ to Fe3+)	75.5984	65.3741	23.9178	55.1923	17.4504	23.8431	30.8992	11.0382	2.64424	1.40285	9.53314e-05	0.0804311	up	yes
ENSMUSG00000026207	Speg	11790	ENSMUST00000113587;ENSMUST00000113589;ENSMUST00000087122;ENSMUST00000122266;ENSMUST00000113588;ENSMUST00000143679;ENSMUST00000113590;ENSMUST00000187214;ENSMUST00000125118;ENSMUST00000148515;ENSMUST00000132222	GO:0000166(nucleotide binding);GO:0001701(in utero embryonic development);GO:0003779(actin binding);GO:0004672(protein kinase activity);GO:0004674(protein serine/threonine kinase activity);GO:0005515(protein binding);GO:0005524(ATP binding);GO:0005634(nucleus);GO:0006468(protein phosphorylation);GO:0016301(kinase activity);GO:0016310(phosphorylation);GO:0016740(transferase activity);GO:0030154(ce…	NA	K08809	EC:2.7.11.1	NA	SPEG complex locus [Source:MGI Symbol;Acc:MGI:109282]	protein_coding;retained_intron;protein_coding_CDS_not_defined	NA	1.71527	3.86577	3.57866	2.28656	1.58469	1.12036	1.57621	1.30861	2.04768	1.03399	0.000101752	0.0825921	up	yes
ENSMUSG00000048373	Fgfbp1	14181	ENSMUST00000199481;ENSMUST00000061299;ENSMUST00000199894	GO:0005576(extracellular region);GO:0005886(plasma membrane);GO:0007267(cell-cell signaling);GO:0008543(fibroblast growth factor receptor signaling pathway);GO:0009986(cell surface);GO:0016020(membrane);GO:0017134(fibroblast growth factor binding);GO:0019838(growth factor binding);GO:0045743(positive regulation of fibroblast growth factor receptor signaling pathway);GO:0051450(myoblast proliferat…	NA	K25535	NA	NA	fibroblast growth factor binding protein 1 [Source:MGI Symbol;Acc:MGI:1096350]	protein_coding	R-MMU-190260(FGFR2b binds to FGF);R-MMU-5656070(FGFBPs bind FGFs)	6.33403	11.5407	4.34245	4.29504	16.6102	19.6635	15.4977	13.5867	0.405646	-1.30171	0.000102787	0.0825921	down	yes
ENSMUSG00000106714	Gm42546		ENSMUST00000201584	NA	NA	NA	NA	NA	predicted gene 42546 [Source:MGI Symbol;Acc:MGI:5662683]	TEC	NA	0.11754	0.024051	0.467217	0.339823	1.19079	1.22835	0.675545	2.77871	0.161513	-2.63028	0.000110743	0.0855411	down	yes
ENSMUSG00000024883	Rin1	225870	ENSMUST00000225427;ENSMUST00000224032;ENSMUST00000224363;ENSMUST00000238025;ENSMUST00000025818;ENSMUST00000224254;ENSMUST00000236248;ENSMUST00000224178;ENSMUST00000225203;ENSMUST00000237762;ENSMUST00000224288;ENSMUST00000237816;ENSMUST00000225799	GO:0005085(guanyl-nucleotide exchange factor activity);GO:0005096(GTPase activator activity);GO:0005515(protein binding);GO:0005737(cytoplasm);GO:0005829(cytosol);GO:0005856(cytoskeleton);GO:0005886(plasma membrane);GO:0006897(endocytosis);GO:0007165(signal transduction);GO:0007613(memory);GO:0008306(associative learning);GO:0016020(membrane);GO:0016192(vesicle-mediated transport);GO:0030139(endo…	04014(Ras signaling pathway);04014(Ras signaling pathway)	K17638	NA	NA	Ras and Rab interactor 1 [Source:MGI Symbol;Acc:MGI:2385695]	protein_coding;retained_intron;protein_coding_CDS_not_defined;nonsense_mediated_decay	R-MMU-8875320(RAB5 GEFs exchange GTP for GDP on RAB5)	17.5966	14.3605	15.8906	19.6622	29.4086	28.6104	24.329	25.0028	0.628872	-0.669162	0.000111527	0.0855411	down	yes
ENSMUSG00000032289	Thsd4	207596	ENSMUST00000171654;ENSMUST00000140824;ENSMUST00000098660;ENSMUST00000146099;ENSMUST00000126347	GO:0001527(microfibril);GO:0005515(protein binding);GO:0005576(extracellular region);GO:0016787(hydrolase activity);GO:0030198(extracellular matrix organization);GO:0031012(extracellular matrix);GO:0048251(elastic fiber assembly);GO:0048251(elastic fiber assembly)	04350(TGF-beta signaling pathway);04350(TGF-beta signaling pathway)	K23377	NA	NA	thrombospondin, type I, domain containing 4 [Source:MGI Symbol;Acc:MGI:2672033]	protein_coding;protein_coding_CDS_not_defined;retained_intron	R-MMU-5173005(B3GALTL transfers glucose to O-fucosyl-proteins);R-MMU-5173192(POFUT2 transfers fucose to TSR domain-containing proteins)	0.617924	1.23088	0.910514	0.773591	0.178687	0.276656	0.354323	0.580189	2.54192	1.34592	0.000133687	0.10026	up	yes
ENSMUSG00000064032	Gm10143	100038753	ENSMUST00000150038;ENSMUST00000081739	NA	NA	NA	NA	NA	predicted gene 10143 [Source:MGI Symbol;Acc:MGI:3704492]	lncRNA	NA	0.470396	0.698378	1.12942	0.329755	1.90951	1.7116	2.75731	1.35698	0.339731	-1.55754	0.00014052	0.103093	down	yes
ENSMUSG00000024899	Papss2	23972	ENSMUST00000025833;ENSMUST00000235594	GO:0000103(sulfate assimilation);GO:0000166(nucleotide binding);GO:0003824(catalytic activity);GO:0004020(adenylylsulfate kinase activity);GO:0004781(sulfate adenylyltransferase (ATP) activity);GO:0005524(ATP binding);GO:0005829(cytosol);GO:0006790(sulfur compound metabolic process);GO:0007596(blood coagulation);GO:0008152(metabolic process);GO:0009152(purine ribonucleotide biosynthetic process);…	00230(Purine metabolism);00450(Selenocompound metabolism);00920(Sulfur metabolism);00920(Sulfur metabolism)	K13811	EC:2.7.7.4,2.7.1.25	NA	3'-phosphoadenosine 5'-phosphosulfate synthase 2 [Source:MGI Symbol;Acc:MGI:1330223]	protein_coding	R-MMU-174389(PAPSS1,2 transfer PO4(2-) group from ATP to APS to form PAPS);R-MMU-174392(PAPSS1,2 transfer SO4(2-) group to ATP to form APS)	1.18381	1.25122	1.51647	1.1352	0.849614	0.654306	0.301587	0.482021	2.22367	1.15294	0.000150015	0.105441	up	yes
ENSMUSG00000007888	Crlf1	12931	ENSMUST00000008032;ENSMUST00000132648;ENSMUST00000127983	GO:0001657(ureteric bud development);GO:0004896(cytokine receptor activity);GO:0005125(cytokine activity);GO:0005127(ciliary neurotrophic factor receptor binding);GO:0005515(protein binding);GO:0005576(extracellular region);GO:0005615(extracellular space);GO:0008284(positive regulation of cell population proliferation);GO:0009897(external side of plasma membrane);GO:0019221(cytokine-mediated sign…	NA	K24481	NA	NA	cytokine receptor-like factor 1 [Source:MGI Symbol;Acc:MGI:1340030]	protein_coding	R-MMU-5696490(CRLF1:CLCF1 binds CNTRF);R-MMU-6783530(gp130:JAKs bind CNTFR);R-MMU-6783556(LIFR:JAKs bind gp130:JAKs:CNTFR);R-MMU-6783670(CRLF1 binds CLCF1);R-MMU-8950504(IL27 binds CRLF1);R-MMU-8950731(CRLF1:IL27 translocates to the extracellular region)	37.1369	113.789	37.902	36.3392	12.219	25.0284	24.7649	19.7591	2.75362	1.46133	0.000152405	0.105441	up	yes
ENSMUSG00000087060	Eldr	72735	ENSMUST00000241360;ENSMUST00000123734;ENSMUST00000241211;ENSMUST00000139493;ENSMUST00000130392;ENSMUST00000246615;ENSMUST00000245747;ENSMUST00000142777;ENSMUST00000245314;ENSMUST00000241340;ENSMUST00000244209;ENSMUST00000244040;ENSMUST00000136053;ENSMUST00000241798;ENSMUST00000242695;ENSMUST00000241498;ENSMUST00000244026;ENSMUST00000139271;ENSMUST00000243630	NA	NA	NA	NA	NA	Egfr long non-coding downstream RNA [Source:MGI Symbol;Acc:MGI:1919985]	lncRNA	NA	1.05453	1.0258	1.78842	1.25157	2.99655	2.29689	2.1346	2.84246	0.498547	-1.0042	0.000153094	0.105441	down	yes
ENSMUSG00000118345	Gm7105	633120	ENSMUST00000236033	NA	NA	NA	NA	NA	predicted gene 7105 [Source:MGI Symbol;Acc:MGI:3644446]	processed_pseudogene	NA	0.286735	0.235125	0.624772	0.743454	2.52534	1.28727	1.53759	1.18432	0.289246	-1.78963	0.000163576	0.108426	down	yes
ENSMUSG00000048489	Depp1	213393	ENSMUST00000067354;ENSMUST00000178241;ENSMUST00000204555	GO:0003674(molecular_function);GO:0005737(cytoplasm);GO:0005739(mitochondrion);GO:0005777(peroxisome);GO:0006914(autophagy);GO:0010506(regulation of autophagy);GO:0043231(intracellular membrane-bounded organelle);GO:0043231(intracellular membrane-bounded organelle)	04068(FoxO signaling pathway);04068(FoxO signaling pathway)	K27679	NA	NA	DEPP1 autophagy regulator [Source:MGI Symbol;Acc:MGI:1918730]	protein_coding	NA	3.22661	3.59879	4.45377	1.3289	1.62983	1.18818	1.19997	0.947886	2.53895	1.34423	0.00016747	0.108426	up	yes
ENSMUSG00000025512	Chid1	68038	ENSMUST00000026586;ENSMUST00000118694;ENSMUST00000166082;ENSMUST00000147610;ENSMUST00000153191;ENSMUST00000209452;ENSMUST00000064642;ENSMUST00000143561;ENSMUST00000155305;ENSMUST00000133359	GO:0002376(immune system process);GO:0005576(extracellular region);GO:0005615(extracellular space);GO:0005764(lysosome);GO:0005770(late endosome);GO:0005802(trans-Golgi network);GO:0005975(carbohydrate metabolic process);GO:0008061(chitin binding);GO:0012505(endomembrane system);GO:0045087(innate immune response);GO:0070492(oligosaccharide binding);GO:1900016(negative regulation of cytokine produ…	NA	K17525	NA	NA	chitinase domain containing 1 [Source:MGI Symbol;Acc:MGI:1915288]	protein_coding;retained_intron;nonsense_mediated_decay;protein_coding_CDS_not_defined	R-MMU-351341(Exocytosis of Proactivator polypeptide)	2.25046	2.66733	2.67615	2.66136	1.06813	1.52489	1.71247	1.71653	1.70297	0.768049	0.000168718	0.108426	up	yes
ENSMUSG00000031085	Acte1	102636989	ENSMUST00000208625;ENSMUST00000208038;ENSMUST00000208761;ENSMUST00000134455;ENSMUST00000208457	GO:0003674(molecular_function);GO:0003674(molecular_function)	NA	NA	NA	NA	actin, epsilon 1 [Source:MGI Symbol;Acc:MGI:2685344]	nonsense_mediated_decay	NA	0	0	0	0	0.063921	0.0331924	0.0216344	0.129934	0.00160848	-9.28008	0.000170279	0.108426	down	yes
ENSMUSG00000087113	Gm11714	108167930	ENSMUST00000136927	NA	NA	NA	NA	NA	predicted gene 11714 [Source:MGI Symbol;Acc:MGI:3649214]	lncRNA	NA	0.749872	0.571852	0.281091	0.638605	1.63255	2.4886	1.20716	1.56386	0.325213	-1.62054	0.00018117	0.111428	down	yes
ENSMUSG00000008601	Rab25	53868	ENSMUST00000008745;ENSMUST00000149724;ENSMUST00000131775;ENSMUST00000141371	GO:0000166(nucleotide binding);GO:0003382(epithelial cell morphogenesis);GO:0003924(GTPase activity);GO:0005515(protein binding);GO:0005525(GTP binding);GO:0005794(Golgi apparatus);GO:0005886(plasma membrane);GO:0006887(exocytosis);GO:0008284(positive regulation of cell population proliferation);GO:0010634(positive regulation of epithelial cell migration);GO:0015031(protein transport);GO:0016020(…	NA	K07906	NA	NA	RAB25, member RAS oncogene family [Source:MGI Symbol;Acc:MGI:1858203]	protein_coding;retained_intron	R-MMU-8870466(RGGT:CHM binds RABs);R-MMU-8870469(RGGT geranylgeranylates RAB proteins)	0.553036	0.359745	0.0724969	0.219497	5.06353	1.3252	0.487453	0.83718	0.156193	-2.6786	0.000181598	0.111428	down	yes
ENSMUSG00000069516	Lyz2	17105	ENSMUST00000092163	GO:0000137(Golgi cis cisterna);GO:0003796(lysozyme activity);GO:0003824(catalytic activity);GO:0005576(extracellular region);GO:0005615(extracellular space);GO:0005788(endoplasmic reticulum lumen);GO:0005795(Golgi stack);GO:0005902(microvillus);GO:0008152(metabolic process);GO:0016787(hydrolase activity);GO:0016798(hydrolase activity, acting on glycosyl bonds);GO:0030140(trans-Golgi network trans…	04970(Salivary secretion)	K13915	EC:3.2.1.17	NA	lysozyme 2 [Source:MGI Symbol;Acc:MGI:96897]	protein_coding	R-MMU-6798745(Exocytosis of tertiary granule lumen proteins);R-MMU-6798749(Exocytosis of specific granule lumen proteins);R-MMU-6798751(Exocytosis of azurophil granule lumen proteins);R-MMU-8862300(LYZ binds bacterial peptidoglycan);R-MMU-8862320(LYZ hydrolyzes peptidoglycans in the bacterial cell wall)	495.502	362.092	408.077	616.545	236.339	251.662	318.041	308.888	1.68819	0.755478	0.000193378	0.114115	up	yes
ENSMUSG00000120169	9130004C02Rik	626123	ENSMUST00000241720	NA	NA	NA	NA	NA	RIKEN cDNA 9130004C02 gene [Source:MGI Symbol;Acc:MGI:2444340]	lncRNA	NA	0.977623	0.931539	1.15096	1.18229	2.57277	1.98834	1.48128	2.44618	0.499778	-1.00064	0.000194718	0.114115	down	yes
ENSMUSG00000083287	Idi1-ps1	102635781	ENSMUST00000121574	NA	NA	NA	NA	NA	isopentenyl-diphosphate delta isomerase, pseudogene 1 [Source:MGI Symbol;Acc:MGI:3649894]	processed_pseudogene	NA	4.47048	4.89764	7.80574	7.65563	11.4964	11.4815	13.5599	13.6183	0.495044	-1.01437	0.00019612	0.114115	down	yes
ENSMUSG00000095865	Gm13237	666390	ENSMUST00000122151	NA	NA	NA	NA	NA	predicted gene 13237 [Source:MGI Symbol;Acc:MGI:3649924]	processed_pseudogene	NA	5.23534	5.01039	5.25696	5.78514	8.7629	8.07162	9.10216	11.1734	0.573641	-0.801781	0.000205935	0.117795	down	yes
ENSMUSG00000039396	Neil3	234258	ENSMUST00000047768;ENSMUST00000135443;ENSMUST00000130656;ENSMUST00000211404;ENSMUST00000153267	GO:0000405(bubble DNA binding);GO:0003676(nucleic acid binding);GO:0003677(DNA binding);GO:0003684(damaged DNA binding);GO:0003690(double-stranded DNA binding);GO:0003697(single-stranded DNA binding);GO:0003824(catalytic activity);GO:0003906(DNA-(apurinic or apyrimidinic site) endonuclease activity);GO:0005634(nucleus);GO:0005654(nucleoplasm);GO:0005694(chromosome);GO:0006281(DNA repair);GO:00062…	03410(Base excision repair);03410(Base excision repair)	K10569	EC:3.2.2.-,4.2.99.18	NA	nei like 3 (E. coli) [Source:MGI Symbol;Acc:MGI:2384588]	protein_coding;retained_intron;protein_coding_CDS_not_defined	R-MMU-9629195(NEIL3 recognizes and binds to 5-guanidinohydantoin (Gh) in telomeric DNA);R-MMU-9629216(NEIL3 cleaves 5-guanidinohydantoin (Gh) from damaged telomeric DNA);R-MMU-9629360(Neil3 recognizes and binds to thymine glycol in telomeric DNA);R-MMU-9629363(Neil3 recognizes and binds to thymine glycol);R-MMU-9629370(Neil3 recognizes and binds to spiroiminodihydantoin in telomeric DNA);R-MMU-96…	3.84848	4.44769	4.83452	3.59727	8.39382	5.81893	6.34945	7.47636	0.596606	-0.745151	0.000215845	0.12081	down	yes
ENSMUSG00000040152	Thbs1	21825	ENSMUST00000039559;ENSMUST00000142588	GO:0001786(phosphatidylserine binding);GO:0001937(negative regulation of endothelial cell proliferation);GO:0001953(negative regulation of cell-matrix adhesion);GO:0001968(fibronectin binding);GO:0002020(protease binding);GO:0002040(sprouting angiogenesis);GO:0002544(chronic inflammatory response);GO:0002581(negative regulation of antigen processing and presentation of peptide or polysaccharide a…	04015(Rap1 signaling pathway);04115(p53 signaling pathway);04145(Phagosome);04148(Efferocytosis);04151(PI3K-Akt signaling pathway);04350(TGF-beta signaling pathway);04510(Focal adhesion);04512(ECM-receptor interaction);04820(Cytoskeleton in muscle cells);05144(Malaria);05165(Human papillomavirus infection);05205(Proteoglycans in cancer);05206(MicroRNAs in cancer);05219(Bladder cancer);05219(Bladd…	K16857	NA	NA	thrombospondin 1 [Source:MGI Symbol;Acc:MGI:98737]	protein_coding;retained_intron	R-MMU-265429(THBS1 (Thrombospondin-1) binds Integrin alpha3beta1, alpha4beta1);R-MMU-349603(Interaction of integrin alphaIIb beta 3 with THBS1 (Thrombospondin-1));R-MMU-382054(PDGF binds to extracellular matrix proteins);R-MMU-481007(Exocytosis of platelet alpha granule contents);R-MMU-5173005(B3GALTL transfers glucose to O-fucosyl-proteins);R-MMU-5173192(POFUT2 transfers fucose to TSR domain-con…	49.5697	61.2228	66.1294	45.6957	22.4963	30.7701	41.9081	28.1399	1.80528	0.852226	0.000218365	0.12081	up	yes
ENSMUSG00000025507	Pidd1	57913	ENSMUST00000138065;ENSMUST00000106005;ENSMUST00000154949;ENSMUST00000190068;ENSMUST00000190303;ENSMUST00000147268;ENSMUST00000131621;ENSMUST00000026580;ENSMUST00000128703;ENSMUST00000190882;ENSMUST00000131980	GO:0004175(endopeptidase activity);GO:0005515(protein binding);GO:0005634(nucleus);GO:0005730(nucleolus);GO:0005737(cytoplasm);GO:0005794(Golgi apparatus);GO:0005829(cytosol);GO:0006915(apoptotic process);GO:0006974(cellular response to DNA damage stimulus);GO:0006977(DNA damage response, signal transduction by p53 class mediator resulting in cell cycle arrest);GO:0007165(signal transduction);GO:…	04064(NF-kappa B signaling pathway);04115(p53 signaling pathway);04210(Apoptosis);04210(Apoptosis)	K10130	NA	NA	p53 induced death domain protein 1 [Source:MGI Symbol;Acc:MGI:1889507]	retained_intron;protein_coding;nonsense_mediated_decay	R-MMU-6800490(ATM phosphorylates PIDD1);R-MMU-6800793(PIDD1 translocates to the cytosol);R-MMU-6800794(PIDD1 associates with CRADD);R-MMU-6800797(The PIDDosome activates CASP2);R-MMU-6800798(The PIDDosome binds CASP2)	2.84776	2.82459	2.69309	2.56715	5.15855	3.55596	4.04511	4.42035	0.636356	-0.652093	0.000223986	0.121921	down	yes
ENSMUSG00000034706	Dnai2	432611	ENSMUST00000069325;ENSMUST00000130692;ENSMUST00000151053;ENSMUST00000092469;ENSMUST00000144872	GO:0003341(cilium movement);GO:0003777(microtubule motor activity);GO:0005515(protein binding);GO:0005737(cytoplasm);GO:0005856(cytoskeleton);GO:0005858(axonemal dynein complex);GO:0005874(microtubule);GO:0005929(cilium);GO:0005930(axoneme);GO:0007368(determination of left/right symmetry);GO:0009897(external side of plasma membrane);GO:0030030(cell projection organization);GO:0030286(dynein compl…	04814(Motor proteins);05014(Amyotrophic lateral sclerosis);05016(Huntington disease);05022(Pathways of neurodegeneration - multiple diseases);05022(Pathways of neurodegeneration - multiple diseases)	K11143	NA	NA	dynein axonemal intermediate chain 2 [Source:MGI Symbol;Acc:MGI:2685574]	protein_coding;protein_coding_CDS_not_defined	NA	0.234206	0.311581	0.297336	0.187067	0.0546617	0.0766481	0.13902	0.0549535	3.16706	1.66314	0.000245767	0.130373	up	yes
ENSMUSG00000064340	mt-Tl1		ENSMUST00000082391	GO:0005739(mitochondrion);GO:0006414(translational elongation);GO:0030533(triplet codon-amino acid adaptor activity)	NA	NA	NA	NA	mitochondrially encoded tRNA leucine 1 [Source:MGI Symbol;Acc:MGI:102482]	Mt_tRNA	NA	85.6496	99.0634	64.1867	78.2021	159.746	117.664	134.383	173.995	0.558396	-0.840638	0.00024724	0.130373	down	yes
ENSMUSG00000039313	Minar1	209743	ENSMUST00000044491	GO:0001525(angiogenesis);GO:0003674(molecular_function);GO:0005886(plasma membrane);GO:0008285(negative regulation of cell population proliferation);GO:0010977(negative regulation of neuron projection development);GO:0016020(membrane);GO:0016525(negative regulation of angiogenesis);GO:0030308(negative regulation of cell growth);GO:0031397(negative regulation of protein ubiquitination);GO:0032007(…	NA	K24829	NA	NA	membrane integral NOTCH2 associated receptor 1 [Source:MGI Symbol;Acc:MGI:2667167]	protein_coding	NA	0.00949102	0.0699856	0.00937509	0.0174223	0	0	0	0	265.685	8.05357	0.000262894	0.136494	up	yes
ENSMUSG00000042379	Esm1	71690	ENSMUST00000038144	GO:0001525(angiogenesis);GO:0002040(sprouting angiogenesis);GO:0005171(hepatocyte growth factor receptor binding);GO:0005178(integrin binding);GO:0005575(cellular_component);GO:0005576(extracellular region);GO:0008284(positive regulation of cell population proliferation);GO:1902204(positive regulation of hepatocyte growth factor receptor signaling pathway)	NA	K25036	NA	NA	endothelial cell-specific molecule 1 [Source:MGI Symbol;Acc:MGI:1918940]	protein_coding	NA	2.75902	7.47623	6.81853	0.862195	1.0076	1.76312	1.34901	0.717459	3.7038	1.88901	0.000283461	0.144943	up	yes
ENSMUSG00000066952	Myo1h	231646	ENSMUST00000152694;ENSMUST00000125230;ENSMUST00000196676;ENSMUST00000197773;ENSMUST00000128379;ENSMUST00000199567;ENSMUST00000202006	GO:0000146(microfilament motor activity);GO:0000166(nucleotide binding);GO:0003774(cytoskeletal motor activity);GO:0003779(actin binding);GO:0005515(protein binding);GO:0005524(ATP binding);GO:0005737(cytoplasm);GO:0005886(plasma membrane);GO:0005902(microvillus);GO:0007015(actin filament organization);GO:0015629(actin cytoskeleton);GO:0016459(myosin complex);GO:0030050(vesicle transport along ac…	04814(Motor proteins);04814(Motor proteins)	K10356	NA	NA	myosin 1H [Source:MGI Symbol;Acc:MGI:1914674]	retained_intron;protein_coding_CDS_not_defined;protein_coding	NA	0.56658	0.188622	0.421746	0.522895	1.4151	1.42901	0.812809	0.762566	0.384624	-1.37848	0.000288087	0.14511	down	yes
ENSMUSG00000044217	Aqp5	11830	ENSMUST00000230998;ENSMUST00000169082;ENSMUST00000229264	GO:0005515(protein binding);GO:0005783(endoplasmic reticulum);GO:0005886(plasma membrane);GO:0005902(microvillus);GO:0006833(water transport);GO:0009925(basal plasma membrane);GO:0015250(water channel activity);GO:0015267(channel activity);GO:0015670(carbon dioxide transport);GO:0016020(membrane);GO:0016324(apical plasma membrane);GO:0030157(pancreatic juice secretion);GO:0030659(cytoplasmic vesi…	04970(Salivary secretion);04970(Salivary secretion)	K09867	NA	NA	aquaporin 5 [Source:MGI Symbol;Acc:MGI:106215]	retained_intron;protein_coding	R-MMU-507868(Aquaporins passively transport water into cells);R-MMU-507870(Aquaporins passively transport water out of cells)	1.21577	1.47933	0.854247	1.20188	0.257532	0.736419	0.52485	0.392201	2.48625	1.31397	0.00029446	0.146139	up	yes
ENSMUSG00000100755	Rps23-ps1	100038875	ENSMUST00000116115	NA	NA	NA	NA	NA	ribosomal protein S23, pseudogene 1 [Source:MGI Symbol;Acc:MGI:3705429]	processed_pseudogene	NA	17.5854	10.0752	9.65692	14.8851	52.6036	25.7461	24.881	19.3436	0.425886	-1.23146	0.000339905	0.166248	down	yes
ENSMUSG00000093553	Gm20633		ENSMUST00000176742	NA	NA	NA	NA	NA	predicted gene 20633 [Source:MGI Symbol;Acc:MGI:5313080]	lncRNA	NA	0.628908	0.443403	0.306901	0.461741	1.53016	0.990439	0.795321	0.91503	0.435116	-1.20053	0.000361441	0.174256	down	yes
ENSMUSG00000036826	Igflr1	101883	ENSMUST00000172251;ENSMUST00000043850	GO:0003674(molecular_function);GO:0005515(protein binding);GO:0005654(nucleoplasm);GO:0005886(plasma membrane);GO:0008150(biological_process);GO:0016020(membrane);GO:0016020(membrane)	NA	K25560	NA	NA	IGF-like family receptor 1 [Source:MGI Symbol;Acc:MGI:3655979]	protein_coding	NA	0	0.00883617	0	0	0.216245	0.321537	0	0.392998	0.00949329	-6.71888	0.000371071	0.176379	down	yes
ENSMUSG00000091623	Gm17092		ENSMUST00000166606;ENSMUST00000046721	NA	NA	NA	NA	NA	predicted gene 17092 [Source:MGI Symbol;Acc:MGI:4937919]	lncRNA	NA	0.556598	0.570212	0.617497	0.427484	1.8453	0.991283	1.07295	1.00988	0.441475	-1.1796	0.000410342	0.192336	down	yes
ENSMUSG00000033967	Rnf225	381845	ENSMUST00000045870	GO:0005575(cellular_component);GO:0016020(membrane);GO:0016567(protein ubiquitination);GO:0046872(metal ion binding);GO:0061630(ubiquitin protein ligase activity)	NA	NA	NA	NA	ring finger protein 225 [Source:MGI Symbol;Acc:MGI:1924198]	protein_coding	NA	0.426945	0.278256	0.194241	0.301758	2.54241	0.616979	0.368694	0.955317	0.267921	-1.90012	0.000467721	0.216228	down	yes
ENSMUSG00000018381	Abi3	66610	ENSMUST00000059026;ENSMUST00000131049;ENSMUST00000143492;ENSMUST00000137645	GO:0002357(defense response to tumor cell);GO:0005515(protein binding);GO:0005737(cytoplasm);GO:0010593(negative regulation of lamellipodium assembly);GO:0014069(postsynaptic density);GO:0017124(SH3 domain binding);GO:0030027(lamellipodium);GO:0030036(actin cytoskeleton organization);GO:0030334(regulation of cell migration);GO:0031209(SCAR complex);GO:0042802(identical protein binding);GO:0043197…	NA	K23710	NA	NA	ABI family member 3 [Source:MGI Symbol;Acc:MGI:1913860]	protein_coding;protein_coding_CDS_not_defined	NA	4.2453	8.38973	4.34286	5.18955	3.13758	2.71163	3.52098	3.0287	1.78786	0.838231	0.000497132	0.226084	up	yes
ENSMUSG00000050821	Fam131a	78408	ENSMUST00000056518;ENSMUST00000232207;ENSMUST00000128273;ENSMUST00000118919;ENSMUST00000149543	GO:0003674(molecular_function);GO:0005575(cellular_component);GO:0008150(biological_process);GO:0008150(biological_process)	NA	NA	NA	NA	family with sequence similarity 131, member A [Source:MGI Symbol;Acc:MGI:1925658]	protein_coding	NA	1.10705	0.654328	1.01193	0.992703	0.662339	0.171296	0.139689	0.348011	2.85016	1.51104	0.000502438	0.226084	up	yes
ENSMUSG00000006204	Cdcp3	71395	ENSMUST00000208921	GO:0003674(molecular_function);GO:0008150(biological_process);GO:0015031(protein transport);GO:0016020(membrane);GO:0030154(cell differentiation)	04970(Salivary secretion)	K13912	NA	NA	CUB domain containing protein 3 [Source:MGI Symbol;Acc:MGI:1918645]	protein_coding	NA	0.0138449	0.00716667	0	0.00410722	0.197319	0.0340948	0.0214618	0.0332829	0.0877791	-3.50998	0.000545003	0.24201	down	yes
ENSMUSG00000039007	Cpq	54381	ENSMUST00000042167;ENSMUST00000227018;ENSMUST00000228916;ENSMUST00000226814;ENSMUST00000226896	GO:0004180(carboxypeptidase activity);GO:0005576(extracellular region);GO:0005615(extracellular space);GO:0005737(cytoplasm);GO:0005764(lysosome);GO:0005783(endoplasmic reticulum);GO:0005794(Golgi apparatus);GO:0006508(proteolysis);GO:0006590(thyroid hormone generation);GO:0008233(peptidase activity);GO:0008237(metallopeptidase activity);GO:0016787(hydrolase activity);GO:0042246(tissue regenerati…	NA	K01302	EC:3.4.17.-	NA	carboxypeptidase Q [Source:MGI Symbol;Acc:MGI:1889205]	protein_coding;retained_intron	NA	5.5549	11.8053	6.00277	7.91517	2.96837	4.71375	3.28993	4.95546	1.96378	0.973632	0.00057754	0.253127	up	yes
ENSMUSG00000002228	Ppm1j	71887	ENSMUST00000002298;ENSMUST00000197264	GO:0004721(phosphoprotein phosphatase activity);GO:0004722(protein serine/threonine phosphatase activity);GO:0004741([pyruvate dehydrogenase (lipoamide)] phosphatase activity);GO:0005515(protein binding);GO:0005739(mitochondrion);GO:0006470(protein dephosphorylation);GO:0016787(hydrolase activity);GO:0017018(myosin phosphatase activity);GO:0017018(myosin phosphatase activity)	NA	K17504	EC:3.1.3.16	NA	protein phosphatase 1J [Source:MGI Symbol;Acc:MGI:1919137]	protein_coding;retained_intron	NA	11.8192	13.8385	9.31724	7.97428	8.43383	6.01132	5.64878	4.37236	1.75544	0.811837	0.000601671	0.255289	up	yes
ENSMUSG00000036882	Arhgap33	233071	ENSMUST00000208538;ENSMUST00000207637;ENSMUST00000208723;ENSMUST00000207858;ENSMUST00000208491;ENSMUST00000207860;ENSMUST00000044338	GO:0001650(fibrillar center);GO:0005096(GTPase activator activity);GO:0005515(protein binding);GO:0005654(nucleoplasm);GO:0005737(cytoplasm);GO:0005794(Golgi apparatus);GO:0005886(plasma membrane);GO:0005938(cell cortex);GO:0007165(signal transduction);GO:0007264(small GTPase mediated signal transduction);GO:0009636(response to toxic substance);GO:0015031(protein transport);GO:0015629(actin cytos…	NA	K17933	NA	NA	Rho GTPase activating protein 33 [Source:MGI Symbol;Acc:MGI:2673998]	protein_coding;retained_intron	R-MMU-9013144(RAC1 GAPs stimulate RAC1 GTPase activity);R-MMU-9013161(CDC42 GAPs stimulate CDC42 GTPase activity);R-MMU-9018746(RHOQ binds effectors at the plasma membrane)	2.09247	1.72336	2.40365	1.9387	4.69419	2.79253	3.42034	3.08924	0.582881	-0.778727	0.000602034	0.255289	down	yes
ENSMUSG00000019838	Slc16a10	72472	ENSMUST00000092566;ENSMUST00000213488;ENSMUST00000217252	GO:0005302(L-tyrosine transmembrane transporter activity);GO:0005886(plasma membrane);GO:0006590(thyroid hormone generation);GO:0008028(monocarboxylic acid transmembrane transporter activity);GO:0015173(aromatic amino acid transmembrane transporter activity);GO:0015192(L-phenylalanine transmembrane transporter activity);GO:0015196(L-tryptophan transmembrane transporter activity);GO:0015349(thyroi…	04919(Thyroid hormone signaling pathway);04974(Protein digestion and absorption);04974(Protein digestion and absorption)	K08187	NA	NA	solute carrier family 16 (monocarboxylic acid transporters), member 10 [Source:MGI Symbol;Acc:MGI:1919722]	protein_coding;protein_coding_CDS_not_defined	R-MMU-352158(SLC16A10-mediated uptake of aromatic amino acids)	0.914271	1.14202	0.50681	0.750306	0.23349	0.266694	0.592571	0.349338	2.29764	1.20015	0.000610059	0.255289	up	yes
ENSMUSG00000047807	9330154K18Rik	319829	ENSMUST00000176703	NA	NA	NA	NA	NA	RIKEN cDNA 9330154K18 gene [Source:MGI Symbol;Acc:MGI:2442806]	lncRNA	NA	0.073218	0.023402	0.141956	0.029891	0.226406	0.439016	0.232583	0.490145	0.193399	-2.37035	0.000612729	0.255289	down	yes
ENSMUSG00000026193	Fn1	14268	ENSMUST00000190780;ENSMUST00000188894;ENSMUST00000187938;ENSMUST00000189821;ENSMUST00000188674;ENSMUST00000186575;ENSMUST00000185408;ENSMUST00000188092;ENSMUST00000187627;ENSMUST00000189160;ENSMUST00000186129;ENSMUST00000186879;ENSMUST00000186985;ENSMUST00000186940;ENSMUST00000186736;ENSMUST00000055226	GO:0001525(angiogenesis);GO:0001932(regulation of protein phosphorylation);GO:0002020(protease binding);GO:0005102(signaling receptor binding);GO:0005178(integrin binding);GO:0005201(extracellular matrix structural constituent);GO:0005515(protein binding);GO:0005576(extracellular region);GO:0005577(fibrinogen complex);GO:0005604(basement membrane);GO:0005615(extracellular space);GO:0005793(endopl…	04151(PI3K-Akt signaling pathway);04510(Focal adhesion);04512(ECM-receptor interaction);04810(Regulation of actin cytoskeleton);04820(Cytoskeleton in muscle cells);04933(AGE-RAGE signaling pathway in diabetic complications);05100(Bacterial invasion of epithelial cells);05135(Yersinia infection);05146(Amoebiasis);05165(Human papillomavirus infection);05200(Pathways in cancer);05205(Proteoglycans i…	K05717	NA	NA	fibronectin 1 [Source:MGI Symbol;Acc:MGI:95566]	protein_coding;retained_intron;nonsense_mediated_decay	R-MMU-1566981(Fibronectin degradation by MMP1, 3, 7, 12, 13, 19, CTSS);R-MMU-202723(Integrin alpha5beta1 binds FN1 dimer);R-MMU-216050(Integrins alpha4beta1, alpha8beta1, alphaVbeta1, alphaVbeta3, alphaVbeta6 bind Fibronectin matrix);R-MMU-2327733(FN1 binds Collagen types I-V, VII);R-MMU-2327746(FN1 aggregation);R-MMU-2533950(Fibronectin degradation by MMP14);R-MMU-2537665(Fibulin-1 and -2 bind f…	1037.51	1414.73	824.775	425.753	243.252	381.868	576.673	432.16	2.26614	1.18024	0.000624876	0.257175	up	yes
ENSMUSG00000015451	C4a	625018	ENSMUST00000160679;ENSMUST00000160309;ENSMUST00000161121;ENSMUST00000162133;ENSMUST00000159539;ENSMUST00000160657;ENSMUST00000161797	GO:0004866(endopeptidase inhibitor activity);GO:0005515(protein binding);GO:0005576(extracellular region);GO:0005615(extracellular space);GO:0006954(inflammatory response);GO:0006956(complement activation);GO:0006956(complement activation)	04610(Complement and coagulation cascades);04936(Alcoholic liver disease);05133(Pertussis);05150(Staphylococcus aureus infection);05171(Coronavirus disease - COVID-19);05322(Systemic lupus erythematosus);05322(Systemic lupus erythematosus)	K03989	NA	NA	complement C4A (Rodgers blood group) [Source:MGI Symbol;Acc:MGI:98320]	protein_coding;retained_intron;protein_coding_CDS_not_defined	NA	1.38258	1.0672	2.02662	1.40412	1.10127	0.711842	0.764262	0.79147	1.74556	0.803689	0.000651186	0.264774	up	yes
ENSMUSG00000039109	F13a1	74145	ENSMUST00000037491;ENSMUST00000164727;ENSMUST00000224783;ENSMUST00000224446;ENSMUST00000225168	GO:0003810(protein-glutamine gamma-glutamyltransferase activity);GO:0005576(extracellular region);GO:0005737(cytoplasm);GO:0007596(blood coagulation);GO:0007599(hemostasis);GO:0016740(transferase activity);GO:0016746(acyltransferase activity);GO:0018149(peptide cross-linking);GO:0046872(metal ion binding);GO:0062023(collagen-containing extracellular matrix);GO:0072378(blood coagulation, fibrin cl…	04610(Complement and coagulation cascades);05171(Coronavirus disease - COVID-19);05171(Coronavirus disease - COVID-19)	K03917	EC:2.3.2.13	NA	coagulation factor XIII, A1 subunit [Source:MGI Symbol;Acc:MGI:1921395]	protein_coding;protein_coding_CDS_not_defined;retained_intron	R-MMU-140599(factor XIII -> factor XIII cleaved tetramer + 2 factor XIII A activation peptides);R-MMU-140847(factor XIII cleaved tetramer + 2 Ca++ -> factor XIIIa + 2 factor XIII B chain);R-MMU-140851(fibrin multimer -> fibrin multimer, crosslinked + NH4+);R-MMU-481007(Exocytosis of platelet alpha granule contents)	22.9247	56.4195	13.7502	23.4442	6.66621	14.2666	15.8509	9.06273	2.54194	1.34593	0.000716455	0.281328	up	yes
ENSMUSG00000029154	Cwh43	231293	ENSMUST00000031040;ENSMUST00000135820	GO:0003674(molecular_function);GO:0005783(endoplasmic reticulum);GO:0006506(GPI anchor biosynthetic process);GO:0016020(membrane);GO:0016020(membrane)	NA	NA	NA	NA	cell wall biogenesis 43 C-terminal homolog [Source:MGI Symbol;Acc:MGI:2444131]	protein_coding;retained_intron	NA	0.238131	0.313548	0.043088	0.261652	1.62638	0.868122	0.691481	0.307192	0.245169	-2.02815	0.000725299	0.281328	down	yes
ENSMUSG00000039903	Eva1c	70967	ENSMUST00000037539;ENSMUST00000231280;ENSMUST00000099543;ENSMUST00000130868;ENSMUST00000152223;ENSMUST00000154180	GO:0003674(molecular_function);GO:0005576(extracellular region);GO:0005886(plasma membrane);GO:0008150(biological_process);GO:0008201(heparin binding);GO:0016020(membrane);GO:0030246(carbohydrate binding);GO:0030246(carbohydrate binding)	NA	K27569	NA	NA	eva-1 homolog C [Source:MGI Symbol;Acc:MGI:1918217]	protein_coding;nonsense_mediated_decay	NA	7.61625	6.52567	4.49069	8.05005	3.50463	3.7207	5.10885	3.17564	1.72037	0.78272	0.000725639	0.281328	up	yes
ENSMUSG00000054435	Gimap4	107526	ENSMUST00000090070;ENSMUST00000156770;ENSMUST00000118802	GO:0000166(nucleotide binding);GO:0005515(protein binding);GO:0005525(GTP binding);GO:0005737(cytoplasm);GO:0005829(cytosol);GO:0043231(intracellular membrane-bounded organelle);GO:0043231(intracellular membrane-bounded organelle)	NA	NA	NA	NA	GTPase, IMAP family member 4 [Source:MGI Symbol;Acc:MGI:1349656]	protein_coding;nonsense_mediated_decay	NA	5.57252	9.12939	4.29382	5.95338	2.75307	3.39203	2.91027	4.29852	1.8683	0.901727	0.00073138	0.281328	up	yes
ENSMUSG00000120777	Gm56626		ENSMUST00000245766	NA	NA	NA	NA	NA	predicted gene, 56626 [Source:MGI Symbol;Acc:MGI:7337166]	lncRNA	NA	1.73145	1.3912	1.45134	1.9949	3.32857	2.71686	2.49685	2.68105	0.585289	-0.77278	0.000734058	0.281328	down	yes
ENSMUSG00000027435	Cd93	17064	ENSMUST00000099269	GO:0001849(complement component C1q complex binding);GO:0005509(calcium ion binding);GO:0005886(plasma membrane);GO:0007155(cell adhesion);GO:0009986(cell surface);GO:0016020(membrane);GO:0030246(carbohydrate binding);GO:0031410(cytoplasmic vesicle);GO:0098609(cell-cell adhesion)	NA	K06702	NA	NA	CD93 antigen [Source:MGI Symbol;Acc:MGI:106664]	protein_coding	R-MMU-6798743(Exocytosis of secretory granule membrane proteins);R-MMU-6798747(Exocytosis of tertiary granule membrane proteins);R-MMU-6799350(Exocytosis of specific granule membrane proteins);R-MMU-6800426(Exocytosis of ficolin-rich granule membrane proteins)	17.3218	19.2589	10.6948	12.6786	6.06209	9.09766	10.8548	7.38298	1.79517	0.844122	0.000749584	0.281328	up	yes
ENSMUSG00000075254	Heg1	77446	ENSMUST00000152832;ENSMUST00000152782;ENSMUST00000126532;ENSMUST00000232568;ENSMUST00000154863;ENSMUST00000146518;ENSMUST00000128105;ENSMUST00000132797	GO:0001570(vasculogenesis);GO:0001701(in utero embryonic development);GO:0001885(endothelial cell development);GO:0001886(endothelial cell morphogenesis);GO:0001944(vasculature development);GO:0001945(lymph vessel development);GO:0003017(lymph circulation);GO:0003209(cardiac atrium morphogenesis);GO:0003222(ventricular trabecula myocardium morphogenesis);GO:0003281(ventricular septum development)…	04520(Adherens junction);04520(Adherens junction)	K24472	NA	NA	heart development protein with EGF-like domains 1 [Source:MGI Symbol;Acc:MGI:1924696]	retained_intron;protein_coding;protein_coding_CDS_not_defined	NA	3.33228	2.41705	2.98577	0.981754	0.851083	1.10851	0.85239	1.56152	2.22176	1.1517	0.000751461	0.281328	up	yes
ENSMUSG00000020432	Tcn2	21452	ENSMUST00000020710;ENSMUST00000109992;ENSMUST00000109993;ENSMUST00000109989;ENSMUST00000109991	GO:0005576(extracellular region);GO:0005615(extracellular space);GO:0006811(ion transport);GO:0006824(cobalt ion transport);GO:0009897(external side of plasma membrane);GO:0015889(cobalamin transport);GO:0031419(cobalamin binding);GO:0046872(metal ion binding);GO:0140355(cargo receptor ligand activity);GO:0140355(cargo receptor ligand activity)	04977(Vitamin digestion and absorption);04980(Cobalamin transport and metabolism);04980(Cobalamin transport and metabolism)	K14619	NA	NA	transcobalamin 2 [Source:MGI Symbol;Acc:MGI:98534]	protein_coding	R-MMU-3000074(TCN2 binds RCbl in the circulation);R-MMU-3000112(CD320-mediated TCN2:RCbl uptake and delivery to lysosome);R-MMU-3000122(CD320 binds extracellular TCN2:RCbl);R-MMU-9759202(LRP2-mediated TCN2:RCbl uptake and delivery to lysosome);R-MMU-9759209(LRP2 binds extracellular TCN2:RCbl)	17.9692	18.1662	15.3047	17.9433	8.97543	10.3507	12.9977	13.3187	1.52015	0.604215	0.00075859	0.281328	up	yes
ENSMUSG00000038119	Cdon	57810	ENSMUST00000042842;ENSMUST00000154652;ENSMUST00000119129;ENSMUST00000151682;ENSMUST00000127264;ENSMUST00000137200	GO:0001708(cell fate specification);GO:0001934(positive regulation of protein phosphorylation);GO:0002052(positive regulation of neuroblast proliferation);GO:0002088(lens development in camera-type eye);GO:0005515(protein binding);GO:0005886(plasma membrane);GO:0007155(cell adhesion);GO:0007224(smoothened signaling pathway);GO:0007399(nervous system development);GO:0007405(neuroblast proliferatio…	04340(Hedgehog signaling pathway);04340(Hedgehog signaling pathway)	K20033	NA	NA	cell adhesion molecule-related/down-regulated by oncogenes [Source:MGI Symbol;Acc:MGI:1926387]	protein_coding;nonsense_mediated_decay	R-MMU-375138(CDO binds BOC);R-MMU-375140(CDO binds promyogenic cadherins);R-MMU-448958(Nuclear translocation of p38 MAPK);R-MMU-5632652(Hh-Npp binds CDON and PTCH);R-MMU-5632668(SMO translocates to the cilium)	46.7878	14.5804	10.2636	30.8286	10.0239	10.7995	13.1133	8.7887	2.39812	1.2619	0.000786705	0.284425	up	yes
ENSMUSG00000036411	Matcap2		ENSMUST00000214436;ENSMUST00000058868;ENSMUST00000213133;ENSMUST00000213598	GO:0003674(molecular_function);GO:0004180(carboxypeptidase activity);GO:0005575(cellular_component);GO:0006508(proteolysis);GO:0008150(biological_process);GO:0008233(peptidase activity);GO:0008237(metallopeptidase activity);GO:0016787(hydrolase activity);GO:0046872(metal ion binding);GO:0046872(metal ion binding)	NA	K27677	EC:3.4.17.-	NA	microtubule associated tyrosine carboxypeptidase 2 [Source:MGI Symbol;Acc:MGI:1915533]	protein_coding;retained_intron;protein_coding_CDS_not_defined	NA	1.21326	0.797671	1.34015	1.39756	2.99647	1.75442	1.95474	2.14032	0.536816	-0.897501	0.00079591	0.284425	down	yes
ENSMUSG00000025232	Hexa	15211	ENSMUST00000026262	GO:0001501(skeletal system development);GO:0004553(hydrolase activity, hydrolyzing O-glycosyl compounds);GO:0004563(beta-N-acetylhexosaminidase activity);GO:0005764(lysosome);GO:0005829(cytosol);GO:0005975(carbohydrate metabolic process);GO:0006024(glycosaminoglycan biosynthetic process);GO:0006629(lipid metabolic process);GO:0006689(ganglioside catabolic process);GO:0007040(lysosome organization…	00511(Other glycan degradation);00513(Various types of N-glycan biosynthesis);00520(Amino sugar and nucleotide sugar metabolism);00531(Glycosaminoglycan degradation);00600(Sphingolipid metabolism);00603(Glycosphingolipid biosynthesis - globo and isoglobo series);00604(Glycosphingolipid biosynthesis - ganglio series);04142(Lysosome)	K12373	EC:3.2.1.52	NA	hexosaminidase A [Source:MGI Symbol;Acc:MGI:96073]	protein_coding	R-MMU-1605595(bHEXA hydrolyzes GM2A:GM2 to GM2A:GM3);R-MMU-1605632(bHEXA,bHEXB hydrolyze PSAP(195-273):Gb4Cer:PE);R-MMU-1638053(HEXA cleaves the terminal GalNAc from keratan sulfate);R-MMU-2105001(HEXA cleaves the terminal GalNAc from DS);R-MMU-2162225(HEXA cleaves the terminal GalNAc from small HA fragments);R-MMU-9840833(bHEXA,bHEXB hydrolyze GM2A:GA2 to GM2A:LacCer);R-MMU-9840884(bHEXA,bHEXS h…	31.4495	34.9444	37.5494	41.4042	15.9792	19.3891	25.2533	28.0411	1.63933	0.713106	0.000800194	0.284425	up	yes
ENSMUSG00000102700	Gm38312		ENSMUST00000195426	NA	NA	NA	NA	NA	predicted gene, 38312 [Source:MGI Symbol;Acc:MGI:5611540]	TEC	NA	3.72271	4.57874	5.50488	3.76393	8.22873	6.58601	6.59972	10.7361	0.546499	-0.871709	0.000800651	0.284425	down	yes
ENSMUSG00000029287	Tgfbr3	21814	ENSMUST00000031224;ENSMUST00000136882;ENSMUST00000146591	GO:0001666(response to hypoxia);GO:0001837(epithelial to mesenchymal transition);GO:0004888(transmembrane signaling receptor activity);GO:0005024(transforming growth factor beta receptor activity);GO:0005114(type II transforming growth factor beta receptor binding);GO:0005160(transforming growth factor beta receptor binding);GO:0005576(extracellular region);GO:0005615(extracellular space);GO:0005…	NA	K05843	NA	NA	transforming growth factor, beta receptor III [Source:MGI Symbol;Acc:MGI:104637]	protein_coding;retained_intron	R-MMU-1181153(Activin A,AB,B binds Activin Receptor ACVR2A,B:ACVR1B);R-MMU-170846(TGFBR2 recruits TGFBR1);R-MMU-170861(Dimeric TGF-beta-1 binds to the receptor);R-MMU-190245(FGFR1b binds to FGF);R-MMU-190256(FGFR1c binds to FGF);R-MMU-201457(BMP2 binds to the receptor complex);R-MMU-9839358(Endocytosis of TGFBR3:ARRB complex);R-MMU-9839363(TGFBR3 phosphorylation by TGFBR2 complex);R-MMU-9839367(T…	7.27904	3.73657	5.21321	4.11915	2.85369	3.7707	2.49661	2.46205	1.7567	0.812871	0.000826556	0.290569	up	yes
ENSMUSG00000035189	Ano4	320091	ENSMUST00000182462	GO:0005254(chloride channel activity);GO:0005886(plasma membrane);GO:0006821(chloride transport);GO:0006869(lipid transport);GO:0016020(membrane);GO:0017128(phospholipid scramblase activity);GO:0046983(protein dimerization activity);GO:0051649(establishment of localization in cell);GO:0061589(calcium activated phosphatidylserine scrambling);GO:0061590(calcium activated phosphatidylcholine scrambl…	04148(Efferocytosis)	K19499	NA	NA	anoctamin 4 [Source:MGI Symbol;Acc:MGI:2443344]	nonsense_mediated_decay	R-MMU-2684901(ANOs transport cytosolic Cl- to extracellular region)	0.72227	0.655876	0.311822	0.319284	2.49822	0.85257	0.800158	1.21753	0.374268	-1.41786	0.000839821	0.292188	down	yes
ENSMUSG00000069171	Nr2f1	13865	ENSMUST00000091458;ENSMUST00000150498;ENSMUST00000135284;ENSMUST00000125176;ENSMUST00000127137;ENSMUST00000224798	GO:0000122(negative regulation of transcription by RNA polymerase II);GO:0000978(RNA polymerase II cis-regulatory region sequence-specific DNA binding);GO:0001227(DNA-binding transcription repressor activity, RNA polymerase II-specific);GO:0003677(DNA binding);GO:0003700(DNA-binding transcription factor activity);GO:0005634(nucleus);GO:0005654(nucleoplasm);GO:0005829(cytosol);GO:0006355(regulatio…	NA	K08547	NA	RXR-like	nuclear receptor subfamily 2, group F, member 1 [Source:MGI Symbol;Acc:MGI:1352451]	protein_coding;protein_coding_CDS_not_defined	R-MMU-376419(Formation of NR-MED1 Coactivator Complex);R-MMU-382096(Formation of NR-NCOR Corepressor Complex)	14.5558	9.89024	6.54633	9.1497	4.36358	5.61509	7.37404	4.35328	1.84936	0.887023	0.000856548	0.294967	up	yes
ENSMUSG00000018927	Ccl6	20305	ENSMUST00000019071;ENSMUST00000138145;ENSMUST00000150243	GO:0002548(monocyte chemotaxis);GO:0005125(cytokine activity);GO:0005576(extracellular region);GO:0005615(extracellular space);GO:0006935(chemotaxis);GO:0006954(inflammatory response);GO:0006955(immune response);GO:0007186(G protein-coupled receptor signaling pathway);GO:0008009(chemokine activity);GO:0030593(neutrophil chemotaxis);GO:0031726(CCR1 chemokine receptor binding);GO:0042056(chemoattra…	04060(Cytokine-cytokine receptor interaction);04061(Viral protein interaction with cytokine and cytokine receptor);04062(Chemokine signaling pathway);04062(Chemokine signaling pathway)	K05510	NA	NA	C-C motif chemokine ligand 6 [Source:MGI Symbol;Acc:MGI:98263]	protein_coding;retained_intron	R-MMU-379048(Liganded Gq/11-activating GPCRs act as GEFs for Gq/11);R-MMU-380073(Liganded Gi-activating GPCR acts as a GEF for Gi);R-MMU-391913(FPR2 binds FPR2 ligands);R-MMU-749448(Liganded Gq-activating GPCRs bind inactive heterotrimeric Gq);R-MMU-749452(The Ligand:GPCR:Gq complex dissociates);R-MMU-749454(The Ligand:GPCR:Gi complex dissociates);R-MMU-749456(Liganded Gi-activating GPCRs bind in…	51.4504	75.5065	63.5306	65.5819	53.6384	28.418	25.2231	42.6294	1.70816	0.772447	0.00089501	0.301152	up	yes
